# Supplementary material for: Development and Validation of AI Help-Seeking Behavior Scale Among Undergraduate University Students
Source: Eur J Investig Health Psychol Educ. 2026 Jun 29;16(7):90. doi: 10.3390/ejihpe16070090 (PMC13408809; doi:10.3390/ejihpe16070090)
Supplement: Supplementary file 1 [file ejihpe-16-00090-s001.zip]

Archive with 1 entries (1 files):
- ejihpe-4345575-supplementary-final version.pdf
